# Supplementary material for: A targeted amplicon next-generation sequencing assay for tryptase genotyping to support personalized therapy in mast cell-related disorders
Source: PLoS One. 2024 Feb 9;19(2):e0291947. doi: 10.1371/journal.pone.0291947 (PMC10857577; doi:10.1371/journal.pone.0291947)
Supplement: S2 File — This file contains the fractional abundances for the SNPs rs146223687, rs200858385, rs547415829 in Table 2, and predicted and reference α and βIIIFS alleles and α duplication. DS1, DS2 –Rep1, DS2 –Rep2 and DS3 are included. (CSV) [file pone.0291947.s002.csv]

rs146223687	rs1217155915	rs200858385	rs547415829	prediction.alpha	prediction.beta3fs	prediction.cnv	reference.alpha	reference.beta3fs	reference.cnv	EAS	AMR	AFR	EUR	SAS	dataset	Anonymized_Subject
0.000353039	0.221162644	0.999618125	0.999917418	0	1	4	2	0	NA	NA	NA	NA	NA	NA	DS1	57
0.001265316	0.003303223	0.999657517	0.99993326	0	0	4	0	2	NA	NA	NA	NA	NA	NA	DS1	78
0.001179059	0.213653569	0.999626225	0.999921273	0	1	4	0	1	NA	NA	NA	NA	NA	NA	DS1	67
0.209557032	0.205667153	0.904328747	0.999767494	1	1	4	1	1	NA	NA	NA	NA	NA	NA	DS1	63
0.207310435	0.003138876	0.908276658	0.999899597	1	0	4	1	0	NA	NA	NA	NA	NA	NA	DS1	72
0.550427173	0.003099558	0.999597287	0.999861628	2	0	5	2	0	NA	NA	NA	NA	NA	NA	DS1	86
0.215599944	0.002622501	0.920986213	0.999919797	1	0	4	1	0	NA	NA	NA	NA	NA	NA	DS1	83
0.203431316	0.210928647	0.917642476	0.999910131	1	1	4	1	1	NA	NA	NA	NA	NA	NA	DS1	75
0.00039807	0.358604361	0.999716992	0.999901088	0	2	4	0	0	NA	NA	NA	NA	NA	NA	DS1	70
0.000511544	0.362776656	0.999656681	0.99990006	0	2	4	0	2	NA	NA	NA	NA	NA	NA	DS1	69
0.000663709	0.221245265	0.999641739	0.99992584	0	1	4	0	1	NA	NA	NA	NA	NA	NA	DS1	55
0.000830709	0.353001027	0.999678583	0.999712437	0	2	4	0	2	NA	NA	NA	NA	NA	NA	DS1	60
0.000961971	0.342157697	0.999629897	0.999808969	0	2	4	0	2	NA	NA	NA	NA	NA	NA	DS1	73
0.000510151	0.003089267	0.999652319	0.999896354	0	0	4	0	0	NA	NA	NA	NA	NA	NA	DS1	77
0.42081622	0.004159646	0.999644865	0.792436616	1	0	5	2	0	NA	NA	NA	NA	NA	NA	DS1	59
0.435556943	0.003119717	0.909362848	0.999928753	2	0	4	2	0	NA	NA	NA	NA	NA	NA	DS1	68
0.228712041	0.240890246	0.999616021	0.999909525	1	1	4	1	1	NA	NA	NA	NA	NA	NA	DS1	58
0.216725539	0.003247686	0.90872969	0.999864171	1	0	4	1	0	NA	NA	NA	NA	NA	NA	DS1	74
0.001888888	0.003665749	0.999656513	0.99990941	0	0	4	0	0	4	4.37E-07	0.00144598	0.03113904	0.90407774	0.06333681	DS2 - Rep1	2
0.4158729	0.003756076	0.848123079	0.999914801	2	0	4	2	0	4	5.26E-07	0.00354801	0.01980383	0.93056794	0.0460797	DS2 - Rep1	41
0.527579254	0.004329935	0.954719277	0.999976071	2	0	5	2	0	5	3.52E-07	0.01584514	0.01522803	0.94904047	0.01988601	DS2 - Rep1	54
0.320880931	0.004249654	0.999773937	0.999958901	1	0	4	1	0	5	1.76E-07	0.01811356	0.042857	0.87118726	0.06784201	DS2 - Rep1	18
0.238422872	0.21112538	0.921643844	0.999946206	1	1	4	1	1	4	8.38E-06	8.48E-05	0.02407998	0.96943201	0.00639479	DS2 - Rep1	5
0.001795866	0.004319519	0.999805037	0.999968453	0	0	4	0	0	4	0.00548767	5.03E-07	0.03985175	0.93573042	0.01892965	DS2 - Rep1	25
0.5	0.5	0.999696248	0.666666667	2	2	5	1	1	5	2.19E-07	0.01957444	0.03397185	0.88933859	0.0571149	DS2 - Rep1	26
0.238183342	0.210682632	0.920987772	0.99995526	1	1	4	1	1	4	5.96E-07	0.01079685	0.02066958	0.90240041	0.06613257	DS2 - Rep1	34
0.571388437	0.00423335	0.999597965	0.999963098	2	0	5	2	0	5	0.01831105	0.00380895	0.03106005	0.90315603	0.04366392	DS2 - Rep1	45
0.001052381	0.358115171	0.999639168	0.999929598	0	2	4	0	1	4	1.35E-07	0.00586834	0.02395259	0.93643423	0.0337447	DS2 - Rep1	51
0.396791904	0.169004294	0.999727656	0.999944214	1	1	5	1	1	5	2.55E-07	1.61E-05	0.02091159	0.93961794	0.03945407	DS2 - Rep1	22
0.40390449	0.004079487	0.999720406	0.999962921	1	0	5	1	0	5	0.00037184	0.02886902	0.02853905	0.91429363	0.02792646	DS2 - Rep1	52
0.563255463	0.003998215	0.999714376	0.999945259	2	0	5	2	0	5	2.95E-07	0.01652217	0.02309361	0.9066296	0.05375432	DS2 - Rep1	44
0.408204243	0.003954939	0.852367512	0.999966626	2	0	4	2	0	4	7.51E-08	0.02793559	0.01887889	0.93995706	0.01322838	DS2 - Rep1	50
0.423703772	0.003643409	0.938695615	0.999974237	2	0	4	2	0	4	0.00011491	2.66E-07	0.04962722	0.92294568	0.02731193	DS2 - Rep1	46
0.001224983	0.218415085	0.999791505	0.999941811	0	1	4	0	1	4	0.00589952	1.83E-06	0.03605179	0.93912495	0.01892192	DS2 - Rep1	33
0.403648814	0.216772911	0.853659081	0.999937846	2	1	4	2	1	4	8.33E-06	2.95E-06	0.026294	0.88018734	0.09350739	DS2 - Rep1	9
0.416350024	0.004064085	0.848088779	0.999930207	2	0	4	2	0	4	3.17E-06	0.00020879	0.0203018	0.92988848	0.04959777	DS2 - Rep1	39
0.477049034	0.003950381	0.999761821	0.82056911	2	0	5	2	0	5	3.44E-07	0.02719562	0.01211724	0.94082033	0.01986647	DS2 - Rep1	14
0.399746842	0.004004401	0.999856446	0.999909959	1	0	5	1	0	5	1.51E-07	0.02349838	0.03782678	0.88698395	0.05169075	DS2 - Rep1	29
0.250463493	0.004243986	0.999690445	0.999951956	1	0	4	1	0	4	1.69E-05	6.52E-05	0.03281281	0.95667372	0.01043144	DS2 - Rep1	23
0.39616546	0.004048687	0.999700043	0.999931636	1	0	5	1	0	5	1.57E-07	0.00013061	0.01037817	0.95443695	0.03505411	DS2 - Rep1	12
0.001666435	0.003699448	0.999722654	0.999959538	0	0	4	0	0	4	0.01010688	0.02274891	0.03736624	0.89866523	0.03111274	DS2 - Rep1	20
0.000976485	0.358375672	0.999629177	0.999948859	0	2	4	0	2	4	0.00258411	1.07E-06	0.02417997	0.95277199	0.02046286	DS2 - Rep1	8
0.413934077	0.215949125	0.844886754	0.999920288	2	1	4	2	1	4	5.22E-07	0.02210262	0.04905236	0.88462981	0.0442147	DS2 - Rep1	53
0.001328651	0.359241291	0.999646372	0.999892475	0	2	4	0	2	4	7.72E-07	0.00107854	0.02643255	0.95674598	0.01574216	DS2 - Rep1	36
0.398371537	0.169739293	0.999648506	0.999867924	1	1	5	1	1	5	0.016635	0.0107363	0.02187838	0.92865005	0.02210027	DS2 - Rep1	31
0.231684914	0.003824026	0.925222134	0.999939257	1	0	4	1	0	4	8.92E-07	0.01703862	0.02728146	0.92832664	0.02735239	DS2 - Rep1	21
0.237619547	0.21404244	0.925122369	0.999906557	1	1	4	1	1	4	0.00150117	0.00819014	0.02753034	0.88420346	0.0785749	DS2 - Rep1	48
0.001371001	0.357020118	0.999636274	0.99994729	0	2	4	0	2	4	8.54E-06	0.03783518	0.01259953	0.86359714	0.08595962	DS2 - Rep1	16
0.508353555	0.206605865	0.999677774	0.9999163	2	1	5	2	1	4	4.63E-07	0.023089	0.02289665	0.87026095	0.08375294	DS2 - Rep1	43
0.001638394	0.003907066	0.99967158	0.999959661	0	0	4	0	0	4	8.89E-07	3.12E-07	0.01570398	0.9236624	0.06063243	DS2 - Rep1	11
0.231624917	0.003781225	0.929917376	0.99996018	1	0	4	1	0	4	1.07E-07	2.55E-05	0.02535144	0.93553587	0.03908713	DS2 - Rep1	15
0.381268255	0.171890256	0.999615198	0.999941027	1	1	5	1	1	5	7.30E-07	0.01429962	0.01226334	0.92406798	0.04936832	DS2 - Rep1	37
0.001149373	0.355780016	0.999702553	0.99995652	0	2	4	0	2	4	6.65E-07	0.00922077	0.01960738	0.97117088	2.96E-07	DS2 - Rep1	17
0.001353847	0.22074218	0.999612366	0.999919976	0	1	4	0	1	4	1.61E-07	0.02163324	0.02041367	0.93627814	0.0216748	DS2 - Rep1	42
0.228611723	0.004434878	0.924391992	0.999939024	1	0	4	1	0	4	3.25E-07	0.02047757	0.02267932	0.95538115	0.00146164	DS2 - Rep1	38
0.233220268	0.212639196	0.927797213	0.999866038	1	1	4	1	1	4	4.95E-07	0.00638865	0.02003488	0.92990483	0.04367114	DS2 - Rep1	49
0.00510111	0.004026812	0.999081718	0.999842856	0	0	4	0	0	4	4.37E-07	0.001445977	0.031139038	0.904077735	0.063336813	DS2 - Rep2	2
0.427612182	0.003922769	0.72120049	0.999881479	2	0	4	2	0	4	5.26E-07	0.003548009	0.019803832	0.930567938	0.046079696	DS2 - Rep2	41
0.521829495	0.004622477	0.911868409	0.999858421	2	0	4	2	0	5	3.52E-07	0.015845136	0.015228029	0.949040474	0.019886009	DS2 - Rep2	54
0.330411181	0.004231453	0.999202032	0.999846039	1	0	4	1	0	5	1.76E-07	0.018113562	0.042856995	0.871187258	0.067842009	DS2 - Rep2	18
0.259235904	0.191915091	0.837552595	0.999716135	2	1	4	1	1	4	8.38E-06	8.48E-05	0.024079975	0.969432011	0.006394785	DS2 - Rep2	5
0.006702549	0.004329737	0.999188717	0.999910479	0	0	4	0	0	4	0.005487673	5.03E-07	0.039851753	0.93573042	0.018929652	DS2 - Rep2	25
0.410986771	0.156106728	0.99924701	0.99970132	1	1	5	1	1	5	2.19E-07	0.019574437	0.033971852	0.889338588	0.057114904	DS2 - Rep2	26
0.253871846	0.189325277	0.846718977	0.999812785	1	1	4	1	1	4	5.96E-07	0.010796846	0.020669582	0.902400407	0.06613257	DS2 - Rep2	34
0.563376951	0.004182648	0.999283981	0.999917314	2	0	5	2	0	5	0.018311052	0.003808951	0.031060048	0.903156026	0.043663922	DS2 - Rep2	45
0.00374056	0.347515099	0.999138747	0.999732929	0	2	4	0	1	4	1.35E-07	0.005868341	0.023952592	0.936434234	0.033744699	DS2 - Rep2	51
0.414964347	0.145529603	0.999214318	0.99981976	1	1	5	1	1	5	2.55E-07	1.61E-05	0.020911586	0.939617943	0.039454069	DS2 - Rep2	22
0.410880033	0.003967881	0.999056504	0.999882924	1	0	5	1	0	5	0.000371835	0.028869022	0.028539053	0.914293626	0.027926464	DS2 - Rep2	52
0.568514159	0.004093809	0.999065907	0.999825485	2	0	5	2	0	5	2.95E-07	0.016522173	0.023093612	0.9066296	0.05375432	DS2 - Rep2	44
0.427426789	0.004239043	0.720516472	0.999926045	2	0	4	2	0	4	7.51E-08	0.027935591	0.018878887	0.939957063	0.013228384	DS2 - Rep2	50
0.433557352	0.003956597	0.87187275	0.999911473	2	0	4	2	0	4	0.00011491	2.66E-07	0.049627216	0.922945678	0.02731193	DS2 - Rep2	46
0.003783133	0.204700863	0.99937159	0.999684684	0	1	4	0	1	4	0.005899519	1.83E-06	0.036051785	0.939124948	0.01892192	DS2 - Rep2	33
0.434212224	0.195067122	0.715548111	0.999811929	2	1	4	2	1	4	8.33E-06	2.95E-06	0.026293997	0.880187338	0.093507388	DS2 - Rep2	9
0.426782164	0.003891174	0.724427488	0.999871657	2	0	4	2	0	4	3.17E-06	0.000208786	0.020301797	0.929888479	0.049597767	DS2 - Rep2	39
0.480058612	0.00430497	0.999051155	0.833712675	2	0	5	2	0	5	3.44E-07	0.027195621	0.012117236	0.940820333	0.019866466	DS2 - Rep2	14
0.396594973	0.004237785	0.999253448	0.999848155	1	0	5	1	0	5	1.51E-07	0.023498377	0.037826782	0.886983946	0.051690745	DS2 - Rep2	29
0.258874436	0.004814512	0.999147564	0.999874123	1	0	4	1	0	4	1.69E-05	6.52E-05	0.032812806	0.956673721	0.01043144	DS2 - Rep2	23
0.392640876	0.004527869	0.998956984	0.999761316	1	0	5	1	0	5	1.57E-07	0.000130614	0.01037817	0.954436945	0.035054114	DS2 - Rep2	12
0.006434118	0.003753614	0.999037423	0.999835352	0	0	4	0	0	4	0.010106875	0.022748914	0.03736624	0.898665226	0.031112744	DS2 - Rep2	20
0.004406993	0.345009003	0.998857278	0.999696264	0	2	4	0	2	4	0.002584111	1.07E-06	0.024179973	0.952771991	0.020462855	DS2 - Rep2	8
0.450232701	0.191534486	0.700834236	0.999745722	2	1	4	2	1	4	5.22E-07	0.022102619	0.049052356	0.884629805	0.044214698	DS2 - Rep2	53
0.004395029	0.348972111	0.999215446	0.999726477	0	2	4	0	2	4	7.72E-07	0.001078541	0.026432546	0.95674598	0.015742161	DS2 - Rep2	36
0.403467334	0.154223847	0.99920751	0.999813483	1	1	5	1	1	5	0.016635	0.010736302	0.021878381	0.928650052	0.022100265	DS2 - Rep2	31
0.24364298	0.003690327	0.855707834	0.999773593	1	0	4	1	0	4	8.92E-07	0.017038624	0.027281455	0.928326642	0.027352387	DS2 - Rep2	21
0.251422754	0.202344262	0.851805647	0.999790602	1	1	4	1	1	4	0.001501167	0.008190143	0.027530339	0.884203455	0.078574897	DS2 - Rep2	48
0.003826201	0.3356526	0.999220735	0.999851847	0	2	4	0	2	4	8.54E-06	0.037835179	0.012599527	0.863597141	0.085959615	DS2 - Rep2	16
0.528242473	0.18833788	0.999183443	0.99983055	2	1	5	2	1	4	4.63E-07	0.023088995	0.022896652	0.870260947	0.083752943	DS2 - Rep2	43
0.00529478	0.00400423	0.999121274	0.999866309	0	0	4	0	0	4	8.89E-07	3.12E-07	0.015703977	0.923662395	0.060632428	DS2 - Rep2	11
0.238096494	0.004086081	0.864455686	0.999696634	1	0	4	1	0	4	1.07E-07	2.55E-05	0.025351435	0.935535873	0.039087131	DS2 - Rep2	15
0.389347213	0.15725367	0.998938514	0.999784535	1	1	5	1	1	5	7.30E-07	0.014299624	0.012263341	0.92406798	0.049368324	DS2 - Rep2	37
0.004135631	0.33599706	0.999251354	0.999860116	0	2	4	0	2	4	6.65E-07	0.009220774	0.019607383	0.971170882	2.96E-07	DS2 - Rep2	17
0.004386284	0.209777427	0.999052192	0.999866934	0	1	4	0	1	4	1.61E-07	0.021633237	0.020413666	0.936278141	0.021674795	DS2 - Rep2	42
0.236886047	0.004964758	0.858829638	0.99982946	1	0	4	1	0	4	3.25E-07	0.020477572	0.022679317	0.955381149	0.001461637	DS2 - Rep2	38
0.243587043	0.202038841	0.856988141	0.999761433	1	1	4	1	1	4	4.95E-07	0.006388651	0.020034884	0.929904829	0.043671141	DS2 - Rep2	49
0.420634474	0.140142645	0.998841672	0.99978779	1	1	5	1	1	5	5.39E-07	0.012272937	0.013975045	0.920391983	0.053359496	DS3	71
0.218520223	0.003226572	0.999014945	0.999902393	1	0	4	1	0	4	2.75E-07	0.034084898	0.848012639	0.107866424	0.010035764	DS3	32
0.00710557	0.003191216	0.998870478	0.999633544	0	0	4	0	0	4	3.21E-07	1.50E-06	0.045618859	0.950004992	0.004374328	DS3	76
0.24452781	0.003540898	0.850053885	0.999832896	1	0	4	1	0	4	0.942288125	9.24E-07	0.017527241	0.003102272	0.037081438	DS3	13
0.004731574	0.334010108	0.998741498	0.999774549	0	2	4	0	2	4	0.010957316	0.030546971	0.84970052	0.101325772	0.007469421	DS3	1
0.417280245	0.003132262	0.728826896	0.999640639	2	0	4	2	0	4	7.01E-07	5.13E-07	0.918317837	0.042048156	0.039632793	DS3	7
0.005192605	0.003416929	0.998795538	0.99975782	0	0	4	0	0	4	0.014396594	0.007385819	0.953187409	0.010619497	0.01441068	DS3	27
0.00416553	0.186823722	0.998898623	0.999687311	0	1	4	0	1	4	2.75E-06	0.022462088	0.877517535	0.099806102	0.000211523	DS3	3
0.220303902	0.003326896	0.875650284	0.999920948	1	0	4	1	0	4	1.93E-06	0.041139773	0.820560105	0.130916675	0.00738152	DS3	6
0.437085095	0.00349359	0.717866557	0.999922997	2	0	4	2	0	4	1.13E-06	0.017190304	0.012395064	0.92424337	0.046170138	DS3	56
0.220930863	0.18310599	0.870002472	0.999630552	1	1	4	1	1	4	4.95E-07	1.27E-06	0.031780511	0.953283087	0.014934632	DS3	80
0.457197812	0.003255471	0.698843845	0.999895516	2	0	4	2	0	4	2.17E-07	0.01261195	0.033953574	0.919923747	0.033510512	DS3	66
0.227273509	0.189663493	0.873379154	0.999668859	1	1	4	1	1	4	0.000336001	7.82E-05	0.096058285	0.903462877	6.47E-05	DS3	61
0.00454969	0.181203771	0.998505462	0.999601939	0	1	4	1	1	4	2.71E-06	0.009783924	0.023889803	0.954366985	0.011956582	DS3	62
0.002695489	0.195478262	0.99918517	0.999643896	0	1	4	0	1	4	3.72E-07	0.014590621	0.032131708	0.922902732	0.030374568	DS3	84
0.570236337	0.003391164	0.998980162	0.999870717	2	0	5	2	0	5	5.31E-06	0.013693065	0.017030319	0.936790335	0.032480972	DS3	65
0.471325804	0.003369205	0.857944044	0.999883314	2	0	4	2	0	4	1.58E-07	0.016679789	0.024720087	0.931558697	0.027041269	DS3	82
0.251986488	0.190394913	0.845789502	0.999615227	1	1	4	0	1	4	4.55E-07	2.49E-06	0.048620537	0.924168475	0.027208039	DS3	64
0.241183104	0.003241861	0.85275945	0.999711753	1	0	4	1	0	4	0.000136088	0.00018579	0.025065922	0.95834687	0.016265331	DS3	79
0.217581934	0.003431292	0.882399165	0.999668501	1	0	4	1	0	4	2.65E-07	0.045016019	0.004620546	0.906349561	0.044013611	DS3	85
0.228982645	0.194122147	0.867143247	0.999860908	1	1	4	1	1	4	0.007266602	1.87E-06	0.976760294	0.01479006	0.001181168	DS3	4
0.414605932	0.003058935	0.743687058	0.999579646	2	0	4	2	0	4	0.946750202	0.007970975	0.001380044	0.00505034	0.03884844	DS3	30
0.412870287	0.148840515	0.998765894	0.999804232	1	1	5	1	1	5	0.092203005	0.863105461	0.043350559	0.001340837	1.38E-07	DS3	28
0.005241829	0.00374515	0.998858642	0.999894314	0	0	4	0	0	4	3.73E-05	6.14E-07	0.954181653	0.045778471	1.99E-06	DS3	19
0.244213823	0.003199732	0.853034535	0.999710699	1	0	4	1	0	4	0.940734017	1.32E-06	0.020942938	0.003555717	0.034766006	DS3	40
0.399091248	0.003820015	0.998802527	0.999865083	1	0	5	1	0	5	0.036871189	0.902698393	0.007749236	0.028063948	0.024617234	DS3	35
0.002700013	0.003526315	0.999251802	0.999793216	0	0	4	0	0	4	0.947015982	1.93E-06	0.010974263	0.004453518	0.037554307	DS3	10
0.40824142	0.003128563	0.740818133	0.999623697	2	0	4	2	0	4	3.16E-07	0.055188524	0.888448171	0.050923694	0.005439294	DS3	47
0.419368799	0.003560826	0.731315479	0.999868062	2	0	4	2	0	4	0.947640133	7.76E-06	0.026113907	0.004126163	0.022112041	DS3	24
0.349328507	0.003114126	0.998542476	0.999673374	1	0	4	1	0	5	6.88E-07	2.21E-06	0.022385575	0.961906052	0.015705474	DS3	81
0.413123285	0.00348297	0.736139341	0.99987689	2	0	4	2	0	NA	NA	NA	NA	NA	NA	DS3	57
0.233298497	0.003035491	0.864197488	0.999897837	1	0	4	1	0	NA	NA	NA	NA	NA	NA	DS3	83
0.228727503	0.190560246	0.866125968	0.999480176	1	1	4	1	1	NA	NA	NA	NA	NA	NA	DS3	75
0.471634977	0.003187423	0.999235981	0.793541553	2	0	5	2	0	NA	NA	NA	NA	NA	NA	DS3	59
0.208573427	0.003017452	0.875071614	0.999867327	1	0	4	1	0	NA	NA	NA	NA	NA	NA	DS3	74
